# Supplementary material for: ﻿Morphology and multigene phylogeny revealed four new species of Xylodon (Schizoporaceae, Basidiomycota) from southern China
Source: MycoKeys. 2024 Aug 7;107:161–87. doi: 10.3897/mycokeys.107.128223 (PMC11336394; doi:10.3897/mycokeys.107.128223)
Supplement: XML Treatment for Xylodon cremeoparinaceus [file mycokeys.107.128223-treatment1.xml]

<!DOCTYPE tp:taxon-treatment
  PUBLIC "-//TaxonX//DTD Taxonomic Treatment Publishing DTD v0 20100105//EN" "tax-treatment-NSO.dtd">
<tp:taxon-treatment xmlns:tp="http://www.plazi.org/taxpub"><tp:treatment-meta><kwd-group><label>Taxon classification</label><kwd>
                <named-content content-type="kingdom">Fungi</named-content>
              </kwd><kwd>
                <named-content content-type="order">Hymenochaetales</named-content>
              </kwd><kwd>
                <named-content content-type="family">Schizoporaceae</named-content>
              </kwd></kwd-group><mixed-citation publication-type="journal"><person-group><name><surname>Yuan</surname><given-names>Qi</given-names></name><name><surname>Zhao</surname><given-names>Changlin</given-names></name></person-group><article-title>﻿Morphology and multigene phylogeny revealed four new species of <italic><tp:taxon-name><tp:taxon-name-part taxon-name-part-type="genus" reg="Xylodon">Xylodon</tp:taxon-name-part></tp:taxon-name></italic> (<tp:taxon-name><tp:taxon-name-part taxon-name-part-type="family">Schizoporaceae</tp:taxon-name-part></tp:taxon-name>, <tp:taxon-name><tp:taxon-name-part taxon-name-part-type="phylum">Basidiomycota</tp:taxon-name-part></tp:taxon-name>) from southern China</article-title><source>MycoKeys</source><day>07</day><month>08</month><year>2024</year><volume>107</volume><fpage>161</fpage><lpage>187</lpage><pub-id pub-id-type="doi">10.3897/mycokeys.107.128223</pub-id></mixed-citation></tp:treatment-meta><tp:nomenclature><label>﻿</label><tp:taxon-name>
              <object-id xmlns:xlink="http://www.w3.org/1999/xlink" content-type="arpha" xlink:type="simple">B9746559-FC63-5C09-97F0-1C9955977630</object-id>
              <tp:taxon-name-part taxon-name-part-type="genus" reg="Xylodon">Xylodon</tp:taxon-name-part>
              <tp:taxon-name-part taxon-name-part-type="species" reg="cremeoparinaceus">cremeoparinaceus</tp:taxon-name-part>
              <object-id xmlns:xlink="http://www.w3.org/1999/xlink" content-type="mycobank" xlink:type="simple"> 854061</object-id>
            </tp:taxon-name><tp:taxon-authority>Q. Yuan &amp; C.L. Zhao</tp:taxon-authority><tp:taxon-status xmlns:xlink="http://www.w3.org/1999/xlink" xlink:type="simple">sp. nov.</tp:taxon-status><xref ref-type="fig" rid="F4">Figs 4</xref><xref ref-type="fig" rid="F5">, 5</xref></tp:nomenclature><tp:treatment-sec sec-type="Holotype" id="SECID0EO1CI"><title>Holotype.</title><p>China. Yunnan Province, Zhaotong, Zhaoyang District, Fenghuang Mountain Forest Park, GPS coordinates <named-content xmlns:xlink="http://www.w3.org/1999/xlink" content-type="dwc:verbatimCoordinates" xlink:type="simple"><named-content content-type="geo-json" specific-use="{&#34;type&#34;:&#34;Point&#34;,&#34;coordinates&#34;:[104.133333,27.483333]}" id="NCID0EX1CI" xlink:type="simple">27°29'N, 103°68'E</named-content></named-content>, altitude 2872 m, on the fallen branch of angiosperm, leg. C.L. Zhao, 24 August 2022, CLZhao 23388 (<named-content xmlns:xlink="http://www.w3.org/1999/xlink" content-type="dwc:institutional_code" xlink:title="Herbarium of the Southwest Forestry University" xlink:href="http://grbio.org/institution/southwest-forestry-college" xlink:type="simple">SWFC</named-content>).</p><fig id="F4" position="float" orientation="portrait"><object-id xmlns:xlink="http://www.w3.org/1999/xlink" content-type="doi" xlink:type="simple">10.3897/mycokeys.107.128223.figure4</object-id><object-id xmlns:xlink="http://www.w3.org/1999/xlink" content-type="arpha" xlink:type="simple">4970406C-3394-55D1-99C1-DCB54549B761</object-id><label>Figure 4.</label><caption><p>Basidiomata of <italic><tp:taxon-name><tp:taxon-name-part taxon-name-part-type="genus" reg="Xylodon">Xylodon</tp:taxon-name-part><tp:taxon-name-part taxon-name-part-type="species" reg="cremeoparinaceus">cremeoparinaceus</tp:taxon-name-part></tp:taxon-name></italic> (holotype). Scale bars: 1 cm (<bold>A</bold>); 2 mm (<bold>B</bold>).</p></caption><graphic xmlns:xlink="http://www.w3.org/1999/xlink" xlink:href="mycokeys-107-161-g004.jpg" position="float" orientation="portrait" xlink:type="simple" id="oo_1109360.jpg"><uri content-type="original_file" xlink:type="simple">https://binary.pensoft.net/fig/1109360</uri></graphic></fig></tp:treatment-sec><tp:treatment-sec sec-type="etymology" id="SECID0E32CI"><title>Etymology.</title><p><italic><tp:taxon-name><tp:taxon-name-part taxon-name-part-type="genus" reg="Xylodon"/><tp:taxon-name-part taxon-name-part-type="species" reg="cremeoparinaceus">cremeoparinaceus</tp:taxon-name-part></tp:taxon-name></italic> (Lat.): referring to the cream hymenial surface with pruinose hymenophore.</p><fig id="F5" position="float" orientation="portrait"><object-id xmlns:xlink="http://www.w3.org/1999/xlink" content-type="doi" xlink:type="simple">10.3897/mycokeys.107.128223.figure5</object-id><object-id xmlns:xlink="http://www.w3.org/1999/xlink" content-type="arpha" xlink:type="simple">F848CD94-0068-51B9-B230-28C87F6128D1</object-id><label>Figure 5.</label><caption><p>Microscopic structures of <italic><tp:taxon-name><tp:taxon-name-part taxon-name-part-type="genus" reg="Xylodon">Xylodon</tp:taxon-name-part><tp:taxon-name-part taxon-name-part-type="species" reg="cremeoparinaceus">cremeoparinaceus</tp:taxon-name-part></tp:taxon-name></italic> (holotype): basidiospores (<bold>A</bold>), basidia (<bold>B</bold>), basidioles (<bold>C</bold>), capitate cystidia (<bold>D</bold>), a section of hymenium (<bold>E</bold>). Scale bars: 20 µm (<bold>A–E</bold>).</p></caption><graphic xmlns:xlink="http://www.w3.org/1999/xlink" xlink:href="mycokeys-107-161-g005.jpg" position="float" orientation="portrait" xlink:type="simple" id="oo_1109361.jpg"><uri content-type="original_file" xlink:type="simple">https://binary.pensoft.net/fig/1109361</uri></graphic></fig></tp:treatment-sec><tp:treatment-sec sec-type="description" id="SECID0EQ4CI"><title>Description.</title><p>Basidiomata annual, resupinate, adnate, farinaceous, without odour or taste when fresh, up to 2.5 cm long, 1.5 cm wide, 50–80 um thick. Hymenial surface reticulate, white to cream when fresh, turning to cream upon drying. Sterile margin white, up to 1 mm wide.</p><p>Hyphal system monomitic, generative hyphae with clamp connections, colourless, thin-walled, frequently branched, interwoven, 1.5–2 µm in diameter; <abbrev xmlns:xlink="http://www.w3.org/1999/xlink" xlink:title="Melzer’s Reagent" id="ABBRID0EX4CI" xlink:type="simple">IKI</abbrev>–, <abbrev xmlns:xlink="http://www.w3.org/1999/xlink" xlink:title="Cotton Blue" id="ABBRID0E24CI" xlink:type="simple">CB</abbrev>–, tissues unchanged in <abbrev xmlns:xlink="http://www.w3.org/1999/xlink" xlink:title="5% potassium hydroxide water solution" id="ABBRID0E64CI" xlink:type="simple">KOH</abbrev>. Numerous crystals present amongst generative hyphae.</p><p>Cystidia capitate, colourless, thin-walled, smooth, slightly constricted at the neck, with a globose tip, 18.5–25 × 3.5–6.5 µm; basidia subclavate, with 4 sterigmata and a basal clamp connection, 13.5–17.5 × 3–3.5 µm.</p><p>Basidiospores ellipsoid, colourless, thin-walled, smooth, with one drop, cyanophilous, <abbrev xmlns:xlink="http://www.w3.org/1999/xlink" xlink:title="Melzer’s Reagent" id="ABBRID0EG5CI" xlink:type="simple">IKI</abbrev>–, 3.5–4.5 × 2.5–3.5 µm, L = 3.71 µm, W = 2.82 µm, Q = 1.31 (n = 30/1).</p></tp:treatment-sec></tp:taxon-treatment>
