# Supplementary material for: ﻿Morphology and multigene phylogeny revealed four new species of Xylodon (Schizoporaceae, Basidiomycota) from southern China
Source: MycoKeys. 2024 Aug 7;107:161–87. doi: 10.3897/mycokeys.107.128223 (PMC11336394; doi:10.3897/mycokeys.107.128223)
Supplement: XML Treatment for Xylodon luteodontioides [file mycokeys.107.128223-treatment2.xml]

<!DOCTYPE tp:taxon-treatment
  PUBLIC "-//TaxonX//DTD Taxonomic Treatment Publishing DTD v0 20100105//EN" "tax-treatment-NSO.dtd">
<tp:taxon-treatment xmlns:tp="http://www.plazi.org/taxpub"><tp:treatment-meta><kwd-group><label>Taxon classification</label><kwd>
                <named-content content-type="kingdom">Fungi</named-content>
              </kwd><kwd>
                <named-content content-type="order">Hymenochaetales</named-content>
              </kwd><kwd>
                <named-content content-type="family">Schizoporaceae</named-content>
              </kwd></kwd-group><mixed-citation publication-type="journal"><person-group><name><surname>Yuan</surname><given-names>Qi</given-names></name><name><surname>Zhao</surname><given-names>Changlin</given-names></name></person-group><article-title>﻿Morphology and multigene phylogeny revealed four new species of <italic><tp:taxon-name><tp:taxon-name-part taxon-name-part-type="genus" reg="Xylodon">Xylodon</tp:taxon-name-part></tp:taxon-name></italic> (<tp:taxon-name><tp:taxon-name-part taxon-name-part-type="family">Schizoporaceae</tp:taxon-name-part></tp:taxon-name>, <tp:taxon-name><tp:taxon-name-part taxon-name-part-type="phylum">Basidiomycota</tp:taxon-name-part></tp:taxon-name>) from southern China</article-title><source>MycoKeys</source><day>07</day><month>08</month><year>2024</year><volume>107</volume><fpage>161</fpage><lpage>187</lpage><pub-id pub-id-type="doi">10.3897/mycokeys.107.128223</pub-id></mixed-citation></tp:treatment-meta><tp:nomenclature><label>﻿</label><tp:taxon-name>
              <object-id xmlns:xlink="http://www.w3.org/1999/xlink" content-type="arpha" xlink:type="simple">47CB6558-699A-5F11-8897-8BAF06D8DA66</object-id>
              <tp:taxon-name-part taxon-name-part-type="genus" reg="Xylodon">Xylodon</tp:taxon-name-part>
              <tp:taxon-name-part taxon-name-part-type="species" reg="luteodontioides">luteodontioides</tp:taxon-name-part>
              <object-id xmlns:xlink="http://www.w3.org/1999/xlink" content-type="mycobank" xlink:type="simple"> 854060</object-id>
            </tp:taxon-name><tp:taxon-authority>Q. Yuan &amp; C.L. Zhao</tp:taxon-authority><tp:taxon-status xmlns:xlink="http://www.w3.org/1999/xlink" xlink:type="simple">sp. nov.</tp:taxon-status><xref ref-type="fig" rid="F6">Figs 6</xref><xref ref-type="fig" rid="F7">, 7</xref></tp:nomenclature><tp:treatment-sec sec-type="Holotype" id="SECID0E36CI"><title>Holotype.</title><p>China. Yunnan Province, Puer, Laiyanghe National Forestry Park, GPS coordinates <named-content xmlns:xlink="http://www.w3.org/1999/xlink" content-type="dwc:verbatimCoordinates" xlink:type="simple"><named-content content-type="geo-json" specific-use="{&#34;type&#34;:&#34;Point&#34;,&#34;coordinates&#34;:[101.000000,23.000000]}" id="NCID0EFADI" xlink:type="simple">22°60'N, 101°00'E</named-content></named-content>, altitude 1500 m, on the fallen branch of angiosperm, leg. C.L. Zhao, 30 September 2017, CLZhao 3207 (<named-content xmlns:xlink="http://www.w3.org/1999/xlink" content-type="dwc:institutional_code" xlink:title="Herbarium of the Southwest Forestry University" xlink:href="http://grbio.org/institution/southwest-forestry-college" xlink:type="simple">SWFC</named-content>).</p><fig id="F6" position="float" orientation="portrait"><object-id xmlns:xlink="http://www.w3.org/1999/xlink" content-type="doi" xlink:type="simple">10.3897/mycokeys.107.128223.figure6</object-id><object-id xmlns:xlink="http://www.w3.org/1999/xlink" content-type="arpha" xlink:type="simple">44B1498F-652A-5ECE-AE56-52FEE6203013</object-id><label>Figure 6.</label><caption><p>Basidiomata of <italic><tp:taxon-name><tp:taxon-name-part taxon-name-part-type="genus" reg="Xylodon">Xylodon</tp:taxon-name-part><tp:taxon-name-part taxon-name-part-type="species" reg="luteodontioides">luteodontioides</tp:taxon-name-part></tp:taxon-name></italic> (holotype). Scale bars: 1 cm (<bold>A</bold>); 2 mm (<bold>B</bold>).</p></caption><graphic xmlns:xlink="http://www.w3.org/1999/xlink" xlink:href="mycokeys-107-161-g006.jpg" position="float" orientation="portrait" xlink:type="simple" id="oo_1109362.jpg"><uri content-type="original_file" xlink:type="simple">https://binary.pensoft.net/fig/1109362</uri></graphic></fig></tp:treatment-sec><tp:treatment-sec sec-type="etymology" id="SECID0EKBDI"><title>Etymology.</title><p><italic><tp:taxon-name><tp:taxon-name-part taxon-name-part-type="genus" reg="Xylodon"/><tp:taxon-name-part taxon-name-part-type="species" reg="luteodontioides">luteodontioides</tp:taxon-name-part></tp:taxon-name></italic> (Lat.): referring to the flavescent hymenophore surface with odontioid hymenophore.</p><fig id="F7" position="float" orientation="portrait"><object-id xmlns:xlink="http://www.w3.org/1999/xlink" content-type="doi" xlink:type="simple">10.3897/mycokeys.107.128223.figure7</object-id><object-id xmlns:xlink="http://www.w3.org/1999/xlink" content-type="arpha" xlink:type="simple">47AFD776-7A4D-5EE2-AAA0-B5AE44809F8E</object-id><label>Figure 7.</label><caption><p>Microscopic structures of <italic><tp:taxon-name><tp:taxon-name-part taxon-name-part-type="genus" reg="Xylodon">Xylodon</tp:taxon-name-part><tp:taxon-name-part taxon-name-part-type="species" reg="luteodontioides">luteodontioides</tp:taxon-name-part></tp:taxon-name></italic> (holotype): basidiospores (<bold>A</bold>), basidia (<bold>B</bold>), basidioles (<bold>C</bold>), schizopapillate cystidia (<bold>D</bold>), capitate cystidia (<bold>E</bold>), a section of hymenium (<bold>F</bold>). Scale bars: 20 µm (<bold>A–F</bold>).</p></caption><graphic xmlns:xlink="http://www.w3.org/1999/xlink" xlink:href="mycokeys-107-161-g007.jpg" position="float" orientation="portrait" xlink:type="simple" id="oo_1109363.jpg"><uri content-type="original_file" xlink:type="simple">https://binary.pensoft.net/fig/1109363</uri></graphic></fig></tp:treatment-sec><tp:treatment-sec sec-type="description" id="SECID0EADDI"><title>Description.</title><p>Basidiomata annual, resupinate, adnate, coriaceous, without odour and taste when fresh and up to 7 cm long, 4 cm wide, 100 μm thick. Hymenial surface odontioid, buff when fresh, to buff to olivaceous-buff upon drying. Sterile margin slightly buff and up to 1 mm wide.</p><p>Hyphal system monomitic, generative hyphae with clamp connections, colourless, thin-walled, branched, 2.5–3.5 µm in diameter; <abbrev xmlns:xlink="http://www.w3.org/1999/xlink" xlink:title="Melzer’s Reagent" id="ABBRID0EHDDI" xlink:type="simple">IKI</abbrev>–, <abbrev xmlns:xlink="http://www.w3.org/1999/xlink" xlink:title="Cotton Blue" id="ABBRID0ELDDI" xlink:type="simple">CB</abbrev>–, tissues unchanged in <abbrev xmlns:xlink="http://www.w3.org/1999/xlink" xlink:title="5% potassium hydroxide water solution" id="ABBRID0EPDDI" xlink:type="simple">KOH</abbrev>.</p><p>Cystidia of two types: (1) schizopapillate cystidia, colourless, thin-walled, smooth, 29.5–37 × 2.5–3.5 µm; (2) capitate cystidia, colourless, thin-walled, smooth, 38.5–44.5 × 3.5–4 µm; basidia subclavate, with 4 sterigmata and a basal clamp connection, 19.5–26 × 3.5–4 µm.</p><p>Basidiospores ellipsoid, colourless, thin-walled, smooth, <abbrev xmlns:xlink="http://www.w3.org/1999/xlink" xlink:title="Cotton Blue" id="ABBRID0EWDDI" xlink:type="simple">CB</abbrev>–, <abbrev xmlns:xlink="http://www.w3.org/1999/xlink" xlink:title="Melzer’s Reagent" id="ABBRID0E1DDI" xlink:type="simple">IKI</abbrev>–, 3.5–4.5 × 2.5–3.5 µm, L = 4.07 µm, W = 2.92 µm, Q = 1.39–1.45 (n = 60/2).</p></tp:treatment-sec><tp:treatment-sec sec-type="material" id="SECID0E5DDI"><title>Additional specimens examined</title><p><bold>(<italic>paratypes</italic>).</bold> China. Yunnan Province, Honghe, Pingbian Country, Daweishan National Nature Reserve, GPS coordinates 22°93'N, 103°69'E, altitude 1800 m, on the fallen branch of angiosperm, leg. C.L. Zhao, 3 August 2019, CLZhao 18494 (<named-content xmlns:xlink="http://www.w3.org/1999/xlink" content-type="dwc:institutional_code" xlink:title="Herbarium of the Southwest Forestry University" xlink:href="http://grbio.org/institution/southwest-forestry-college" xlink:type="simple">SWFC</named-content>).</p></tp:treatment-sec></tp:taxon-treatment>
