# Supplementary material for: ﻿Morphology and multigene phylogeny revealed four new species of Xylodon (Schizoporaceae, Basidiomycota) from southern China
Source: MycoKeys. 2024 Aug 7;107:161–87. doi: 10.3897/mycokeys.107.128223 (PMC11336394; doi:10.3897/mycokeys.107.128223)
Supplement: XML Treatment for Xylodon poroides [file mycokeys.107.128223-treatment3.xml]

<!DOCTYPE tp:taxon-treatment
  PUBLIC "-//TaxonX//DTD Taxonomic Treatment Publishing DTD v0 20100105//EN" "tax-treatment-NSO.dtd">
<tp:taxon-treatment xmlns:tp="http://www.plazi.org/taxpub"><tp:treatment-meta><kwd-group><label>Taxon classification</label><kwd>
                <named-content content-type="kingdom">Fungi</named-content>
              </kwd><kwd>
                <named-content content-type="order">Hymenochaetales</named-content>
              </kwd><kwd>
                <named-content content-type="family">Schizoporaceae</named-content>
              </kwd></kwd-group><mixed-citation publication-type="journal"><person-group><name><surname>Yuan</surname><given-names>Qi</given-names></name><name><surname>Zhao</surname><given-names>Changlin</given-names></name></person-group><article-title>﻿Morphology and multigene phylogeny revealed four new species of <italic><tp:taxon-name><tp:taxon-name-part taxon-name-part-type="genus" reg="Xylodon">Xylodon</tp:taxon-name-part></tp:taxon-name></italic> (<tp:taxon-name><tp:taxon-name-part taxon-name-part-type="family">Schizoporaceae</tp:taxon-name-part></tp:taxon-name>, <tp:taxon-name><tp:taxon-name-part taxon-name-part-type="phylum">Basidiomycota</tp:taxon-name-part></tp:taxon-name>) from southern China</article-title><source>MycoKeys</source><day>07</day><month>08</month><year>2024</year><volume>107</volume><fpage>161</fpage><lpage>187</lpage><pub-id pub-id-type="doi">10.3897/mycokeys.107.128223</pub-id></mixed-citation></tp:treatment-meta><tp:nomenclature><label>﻿</label><tp:taxon-name>
              <object-id xmlns:xlink="http://www.w3.org/1999/xlink" content-type="arpha" xlink:type="simple">1B4FD918-5E91-54A6-88DE-89FA1182EE7F</object-id>
              <tp:taxon-name-part taxon-name-part-type="genus" reg="Xylodon">Xylodon</tp:taxon-name-part>
              <tp:taxon-name-part taxon-name-part-type="species" reg="poroides">poroides</tp:taxon-name-part>
              <object-id xmlns:xlink="http://www.w3.org/1999/xlink" content-type="mycobank" xlink:type="simple"> 854059</object-id>
            </tp:taxon-name><tp:taxon-authority>Q. Yuan &amp; C.L. Zhao</tp:taxon-authority><tp:taxon-status xmlns:xlink="http://www.w3.org/1999/xlink" xlink:type="simple">sp. nov.</tp:taxon-status><xref ref-type="fig" rid="F8">Figs 8</xref><xref ref-type="fig" rid="F9">, 9</xref></tp:nomenclature><tp:treatment-sec sec-type="Holotype" id="SECID0E6FDI"><title>Holotype.</title><p>China. Yunnan Province, Honghe, Pingbian Country, Daweishan National Nature Reserve, GPS coordinates <named-content xmlns:xlink="http://www.w3.org/1999/xlink" content-type="dwc:verbatimCoordinates" xlink:type="simple"><named-content content-type="geo-json" specific-use="{&#34;type&#34;:&#34;Point&#34;,&#34;coordinates&#34;:[104.150000,23.550000]}" id="NCID0EIGDI" xlink:type="simple">22°93'N, 103°69'E</named-content></named-content>, altitude 1800 m, on the fallen branch of angiosperm, leg. C.L. Zhao, 1 August 2019, CLZhao 17845 (<named-content xmlns:xlink="http://www.w3.org/1999/xlink" content-type="dwc:institutional_code" xlink:title="Herbarium of the Southwest Forestry University" xlink:href="http://grbio.org/institution/southwest-forestry-college" xlink:type="simple">SWFC</named-content>).</p><fig id="F8" position="float" orientation="portrait"><object-id xmlns:xlink="http://www.w3.org/1999/xlink" content-type="doi" xlink:type="simple">10.3897/mycokeys.107.128223.figure8</object-id><object-id xmlns:xlink="http://www.w3.org/1999/xlink" content-type="arpha" xlink:type="simple">31F62BA5-22A2-5BFB-AE39-571324E0F97F</object-id><label>Figure 8.</label><caption><p>Basidiomata of <italic><tp:taxon-name><tp:taxon-name-part taxon-name-part-type="genus" reg="Xylodon">Xylodon</tp:taxon-name-part><tp:taxon-name-part taxon-name-part-type="species" reg="poroides">poroides</tp:taxon-name-part></tp:taxon-name></italic> (holotype). Scale bars: 1 cm (<bold>A</bold>); 2 mm (<bold>B</bold>).</p></caption><graphic xmlns:xlink="http://www.w3.org/1999/xlink" xlink:href="mycokeys-107-161-g008.jpg" position="float" orientation="portrait" xlink:type="simple" id="oo_1109364.jpg"><uri content-type="original_file" xlink:type="simple">https://binary.pensoft.net/fig/1109364</uri></graphic></fig></tp:treatment-sec><tp:treatment-sec sec-type="etymology" id="SECID0ENHDI"><title>Etymology.</title><p><italic><tp:taxon-name><tp:taxon-name-part taxon-name-part-type="genus" reg="Xylodon"/><tp:taxon-name-part taxon-name-part-type="species" reg="poroides">poroides</tp:taxon-name-part></tp:taxon-name></italic> (Lat.): referring to the poroid hymenophore surface.</p><fig id="F9" position="float" orientation="portrait"><object-id xmlns:xlink="http://www.w3.org/1999/xlink" content-type="doi" xlink:type="simple">10.3897/mycokeys.107.128223.figure9</object-id><object-id xmlns:xlink="http://www.w3.org/1999/xlink" content-type="arpha" xlink:type="simple">D0EBF667-9A3B-52BF-B3E3-CD03EE641538</object-id><label>Figure 9.</label><caption><p>Microscopic structures of <italic><tp:taxon-name><tp:taxon-name-part taxon-name-part-type="genus" reg="Xylodon">Xylodon</tp:taxon-name-part><tp:taxon-name-part taxon-name-part-type="species" reg="poroides">poroides</tp:taxon-name-part></tp:taxon-name></italic> (holotype): basidiospores (<bold>A</bold>), basidia (<bold>B</bold>), basidioles (<bold>C</bold>), fusoid cystidia (<bold>D</bold>), capitate cystidia (<bold>E</bold>), a section of hymenium (<bold>F</bold>). Scale bars: 10 µm (<bold>A</bold>); 20 µm (<bold>B–F</bold>).</p></caption><graphic xmlns:xlink="http://www.w3.org/1999/xlink" xlink:href="mycokeys-107-161-g009.jpg" position="float" orientation="portrait" xlink:type="simple" id="oo_1109365.jpg"><uri content-type="original_file" xlink:type="simple">https://binary.pensoft.net/fig/1109365</uri></graphic></fig></tp:treatment-sec><tp:treatment-sec sec-type="description" id="SECID0EFJDI"><title>Description.</title><p>Basidiomata annual, resupinate, adnate, coriaceous, without odour and taste when fresh and up to 14 cm long, 4 cm wide, 200 µm thick. Hymenial surface poroid, pores angular, 4–5 per mm, cream to pink-buff when fresh, turn to flesh-pink to pink-buff upon drying. Sterile margin slightly buff and up to 1 mm wide.</p><p>Hyphal system monomitic, generative hyphae with clamp connections, colourless, thin-walled, frequently branched, 2–3 µm in diameter; <abbrev xmlns:xlink="http://www.w3.org/1999/xlink" xlink:title="Melzer’s Reagent" id="ABBRID0EMJDI" xlink:type="simple">IKI</abbrev>–, <abbrev xmlns:xlink="http://www.w3.org/1999/xlink" xlink:title="Cotton Blue" id="ABBRID0EQJDI" xlink:type="simple">CB</abbrev>–, tissues unchanged in <abbrev xmlns:xlink="http://www.w3.org/1999/xlink" xlink:title="5% potassium hydroxide water solution" id="ABBRID0EUJDI" xlink:type="simple">KOH</abbrev>.</p><p>Cystidia of two types: (1) fusoid cystidia, colourless, thin-walled, smooth, 17.5–24.5 × 2.5–3 µm, encrusted crystals; (2) capitate cystidia, colourless, thin-walled, smooth, 11.5–15.5 × 3.5–4.5 µm; basidia clavate, with 4 sterigmata and a basal clamp connection, 15.5–19 × 3.5–5.5 µm.</p><p>Basidiospores ellipsoid, colourless, thin-walled, smooth, <abbrev xmlns:xlink="http://www.w3.org/1999/xlink" xlink:title="Cotton Blue" id="ABBRID0E2JDI" xlink:type="simple">CB</abbrev>–, <abbrev xmlns:xlink="http://www.w3.org/1999/xlink" xlink:title="Melzer’s Reagent" id="ABBRID0E6JDI" xlink:type="simple">IKI</abbrev>–, (3.5–)4–5.5 × 2.5–3.5(–5) µm, L = 4.82 µm, W = 2.95 µm, Q = 1.63 (n = 30/1).</p></tp:treatment-sec></tp:taxon-treatment>
