# Supplementary material for: ﻿Morphology and multigene phylogeny revealed four new species of Xylodon (Schizoporaceae, Basidiomycota) from southern China
Source: MycoKeys. 2024 Aug 7;107:161–87. doi: 10.3897/mycokeys.107.128223 (PMC11336394; doi:10.3897/mycokeys.107.128223)
Supplement: XML Treatment for Xylodon wumengshanensis [file mycokeys.107.128223-treatment4.xml]

<!DOCTYPE tp:taxon-treatment
  PUBLIC "-//TaxonX//DTD Taxonomic Treatment Publishing DTD v0 20100105//EN" "tax-treatment-NSO.dtd">
<tp:taxon-treatment xmlns:tp="http://www.plazi.org/taxpub"><tp:treatment-meta><kwd-group><label>Taxon classification</label><kwd>
                <named-content content-type="kingdom">Fungi</named-content>
              </kwd><kwd>
                <named-content content-type="order">Hymenochaetales</named-content>
              </kwd><kwd>
                <named-content content-type="family">Schizoporaceae</named-content>
              </kwd></kwd-group><mixed-citation publication-type="journal"><person-group><name><surname>Yuan</surname><given-names>Qi</given-names></name><name><surname>Zhao</surname><given-names>Changlin</given-names></name></person-group><article-title>﻿Morphology and multigene phylogeny revealed four new species of <italic><tp:taxon-name><tp:taxon-name-part taxon-name-part-type="genus" reg="Xylodon">Xylodon</tp:taxon-name-part></tp:taxon-name></italic> (<tp:taxon-name><tp:taxon-name-part taxon-name-part-type="family">Schizoporaceae</tp:taxon-name-part></tp:taxon-name>, <tp:taxon-name><tp:taxon-name-part taxon-name-part-type="phylum">Basidiomycota</tp:taxon-name-part></tp:taxon-name>) from southern China</article-title><source>MycoKeys</source><day>07</day><month>08</month><year>2024</year><volume>107</volume><fpage>161</fpage><lpage>187</lpage><pub-id pub-id-type="doi">10.3897/mycokeys.107.128223</pub-id></mixed-citation></tp:treatment-meta><tp:nomenclature><label>﻿</label><tp:taxon-name>
              <object-id xmlns:xlink="http://www.w3.org/1999/xlink" content-type="arpha" xlink:type="simple">D8223AC3-1CE3-546B-B3D3-91638809A0A2</object-id>
              <tp:taxon-name-part taxon-name-part-type="genus" reg="Xylodon">Xylodon</tp:taxon-name-part>
              <tp:taxon-name-part taxon-name-part-type="species" reg="wumengshanensis">wumengshanensis</tp:taxon-name-part>
              <object-id xmlns:xlink="http://www.w3.org/1999/xlink" content-type="mycobank" xlink:type="simple"> 854058</object-id>
            </tp:taxon-name><tp:taxon-authority>Q. Yuan &amp; C.L. Zhao</tp:taxon-authority><tp:taxon-status xmlns:xlink="http://www.w3.org/1999/xlink" xlink:type="simple">sp. nov.</tp:taxon-status><xref ref-type="fig" rid="F10">Figs 10</xref><xref ref-type="fig" rid="F11">, 11</xref></tp:nomenclature><tp:treatment-sec sec-type="Holotype" id="SECID0EVLDI"><title>Holotype.</title><p>China. Yunnan Province, Zhaotong, Wumengshan National Nature Reserve, GPS coordinates <named-content xmlns:xlink="http://www.w3.org/1999/xlink" content-type="dwc:verbatimCoordinates" xlink:type="simple"><named-content content-type="geo-json" specific-use="{&#34;type&#34;:&#34;Point&#34;,&#34;coordinates&#34;:[104.483333,28.283333]}" id="NCID0E5LDI" xlink:type="simple">27°77'N, 104°29'E</named-content></named-content>, altitude 2900 m, on the fallen branch of angiosperm, leg. C.L. Zhao, 29 August 2023, CLZhao 32517 (<named-content xmlns:xlink="http://www.w3.org/1999/xlink" content-type="dwc:institutional_code" xlink:title="Herbarium of the Southwest Forestry University" xlink:href="http://grbio.org/institution/southwest-forestry-college" xlink:type="simple">SWFC</named-content>).</p><fig id="F10" position="float" orientation="portrait"><object-id xmlns:xlink="http://www.w3.org/1999/xlink" content-type="doi" xlink:type="simple">10.3897/mycokeys.107.128223.figure10</object-id><object-id xmlns:xlink="http://www.w3.org/1999/xlink" content-type="arpha" xlink:type="simple">90BF03FF-8BB7-5F84-A725-F2DD13EE9ACB</object-id><label>Figure 10.</label><caption><p>Basidiomata of <italic><tp:taxon-name><tp:taxon-name-part taxon-name-part-type="genus" reg="Xylodon">Xylodon</tp:taxon-name-part><tp:taxon-name-part taxon-name-part-type="species" reg="wumengshanensis">wumengshanensis</tp:taxon-name-part></tp:taxon-name></italic> (holotype). Scale bars: 1 cm (<bold>A</bold>); 2 mm (<bold>B</bold>).</p></caption><graphic xmlns:xlink="http://www.w3.org/1999/xlink" xlink:href="mycokeys-107-161-g010.jpg" position="float" orientation="portrait" xlink:type="simple" id="oo_1109366.jpg"><uri content-type="original_file" xlink:type="simple">https://binary.pensoft.net/fig/1109366</uri></graphic></fig></tp:treatment-sec><tp:treatment-sec sec-type="etymology" id="SECID0EDNDI"><title>Etymology.</title><p><italic><tp:taxon-name><tp:taxon-name-part taxon-name-part-type="genus" reg="Xylodon"/><tp:taxon-name-part taxon-name-part-type="species" reg="wumengshanensis">wumengshanensis</tp:taxon-name-part></tp:taxon-name></italic> (Lat.): referring to the locality (Wumengshan) of the type specimen.</p><fig id="F11" position="float" orientation="portrait"><object-id xmlns:xlink="http://www.w3.org/1999/xlink" content-type="doi" xlink:type="simple">10.3897/mycokeys.107.128223.figure11</object-id><object-id xmlns:xlink="http://www.w3.org/1999/xlink" content-type="arpha" xlink:type="simple">E0CFECC7-320B-5205-B04B-C0526CB7823B</object-id><label>Figure 11.</label><caption><p>Microscopic structures of <italic><tp:taxon-name><tp:taxon-name-part taxon-name-part-type="genus" reg="Xylodon">Xylodon</tp:taxon-name-part><tp:taxon-name-part taxon-name-part-type="species" reg="wumengshanensis">wumengshanensis</tp:taxon-name-part></tp:taxon-name></italic> (holotype): basidiospores (<bold>A</bold>), basidia (<bold>B</bold>), basidioles (<bold>C</bold>), fusoid cystidia (<bold>D</bold>), capitate cystidia (<bold>E</bold>), a section of hymenium (<bold>F</bold>). Scale bars: 20 µm (<bold>A</bold>–<bold>F</bold>).</p></caption><graphic xmlns:xlink="http://www.w3.org/1999/xlink" xlink:href="mycokeys-107-161-g011.jpg" position="float" orientation="portrait" xlink:type="simple" id="oo_1109367.jpg"><uri content-type="original_file" xlink:type="simple">https://binary.pensoft.net/fig/1109367</uri></graphic></fig></tp:treatment-sec><tp:treatment-sec sec-type="description" id="SECID0E2ODI"><title>Description.</title><p>Basidiomata annual, resupinate, adnate, coriaceous, without odour and taste when fresh and up to 4.5 cm long, 1.5 cm wide, 100–200 µm thick. Hymenial surface grandinoid, cream when fresh; turn to cream to buff upon drying. Sterile margin distinct, cream, up to 1 mm wide.</p><p>Hyphal system monomitic, generative hyphae with clamp connections, colourless, thick-walled, rarely branched, 2–3.5 µm in diameter; <abbrev xmlns:xlink="http://www.w3.org/1999/xlink" xlink:title="Melzer’s Reagent" id="ABBRID0ECPDI" xlink:type="simple">IKI</abbrev>–, <abbrev xmlns:xlink="http://www.w3.org/1999/xlink" xlink:title="Cotton Blue" id="ABBRID0EGPDI" xlink:type="simple">CB</abbrev>–, tissues unchanged in <abbrev xmlns:xlink="http://www.w3.org/1999/xlink" xlink:title="5% potassium hydroxide water solution" id="ABBRID0EKPDI" xlink:type="simple">KOH</abbrev>.</p><p>Cystidia of two types: (1) capitate, colourless, thin-walled, smooth, slightly constricted at the neck, with a globose head, 24.5–29.5 × 5–6 µm; (2) fusoid, colourless, thin-walled, smooth, 14.5–22 × 5.5–6.5 µm; basidia clavate, with 4 sterigmata and a basal clamp connection, 22.5–33 × 5–5.5 µm.</p><p>Basidiospores ellipsoid, colourless, thin-walled, smooth, with one oil drop, <abbrev xmlns:xlink="http://www.w3.org/1999/xlink" xlink:title="Cotton Blue" id="ABBRID0ERPDI" xlink:type="simple">CB</abbrev>–, <abbrev xmlns:xlink="http://www.w3.org/1999/xlink" xlink:title="Melzer’s Reagent" id="ABBRID0EVPDI" xlink:type="simple">IKI</abbrev>–, (4.5–) 5–6.5(–7) × 4–5.5 µm, L = 5.55 µm, W = 4.39 µm, Q = 1.26 (n = 30/1).</p></tp:treatment-sec></tp:taxon-treatment>
